# Supplementary material for: Comparing cervical cerclage, pessary and vaginal progesterone for prevention of preterm birth in women with a short cervix (SuPPoRT): A multicentre randomised controlled trial
Source: PLoS Med. 2024 Jul 16;21(7):e1004427. doi: 10.1371/journal.pmed.1004427 (PMC11288449; doi:10.1371/journal.pmed.1004427)
Supplement: S1 Trial Protocols — (ZIP) [file pmed.1004427.s010.zip]

Archive with 9 entries (8 files):
- SuPPoRT trial protocols/
- SuPPoRT trial protocols/version 1 SUPPORT%20Protocol%20V1%2026Feb15[1].pdf
- __MACOSX/SuPPoRT trial protocols/._version 1 SUPPORT%20Protocol%20V1%2026Feb15[1].pdf
- SuPPoRT trial protocols/SUPPORT Protocol V3.1 26Oct15 clean pdf.pdf
- __MACOSX/SuPPoRT trial protocols/._SUPPORT Protocol V3.1 26Oct15 clean pdf.pdf
- SuPPoRT trial protocols/SUPPORT Protocol V4  correct version 15.03.2018.pdf
- __MACOSX/SuPPoRT trial protocols/._SUPPORT Protocol V4  correct version 15.03.2018.pdf
- SuPPoRT trial protocols/SUPPORT PROTOCOL FINAL V2 260215.pdf
- __MACOSX/SuPPoRT trial protocols/._SUPPORT PROTOCOL FINAL V2 260215.pdf
